# Supplementary material for: Characterizing the Effects of Calcium and Prebiotic Fiber on Human Gut Microbiota Composition and Function Using a Randomized Crossover Design—A Feasibility Study
Source: Nutrients. 2021 Jun 4;13(6):1937. doi: 10.3390/nu13061937 (PMC8227192; doi:10.3390/nu13061937)
Supplement: Supplementary file 1 [file nutrients-13-01937-s001.zip]

Archive with 1 entries (1 files):
- nutrients-1139966-supplementary.pdf
